# Supplementary material for: Tubular Assembly Formation Induced by Leucine Alignment along the Hydrophobic Helix of Amphiphilic Polypeptides
Source: Int J Mol Sci. 2021 Nov 8;22(21):12075. doi: 10.3390/ijms222112075 (PMC8584449; doi:10.3390/ijms222112075)
Supplement: Supplementary file 1 [file ijms-22-12075-s001.zip]

Archive with 1 entries (1 files):
- ijms-1417112-supplementary.pdf
